# Supplementary material for: Enhanced T-cell activation and chemokine-associated function in CD14-positive cells from venous sinus blood in sub-acute cerebral venous sinus thrombosis
Source: Front Cell Dev Biol. 2024 Nov 13;12:1488005. doi: 10.3389/fcell.2024.1488005 (PMC11599252; doi:10.3389/fcell.2024.1488005)
Supplement: Supplementary file 1 [file Table2.xlsx]

## Sheet: Sheet1
Supplementary table 2. The primer sequences for the genes
Gene	Primer
	Forward	Reverse
SPP1	CTCCATTGACTCGAACGACTC	CAGGTCTGCGAAACTTCTTAGAT
ANGPTL4	GTCCACCGACCTCCCGTTA	CCTCATGGTCTAGGTGCTTGT
CCL20	TGCTGTACCAAGAGTTTGCTC	CGCACACAGACAACTTTTTCTTT
CD276	GTCCCTGAGTCCCAGAGT	GGTCCTCAGCTCCTGCATT
