# Supplementary material for: Enhanced T-cell activation and chemokine-associated function in CD14-positive cells from venous sinus blood in sub-acute cerebral venous sinus thrombosis
Source: Front Cell Dev Biol. 2024 Nov 13;12:1488005. doi: 10.3389/fcell.2024.1488005 (PMC11599252; doi:10.3389/fcell.2024.1488005)
Supplement: Supplementary file 2 [file Table3.xlsx]

## Sheet: Sheet1
Supplementary table 3. The neutrophil extracellular traps-related genelist
AKT1
AKT2
ALPL
ATG7
BST1
CD93
CEACAM3
CLEC6A
CPPED1
CREB5
CRISPLD2
CSF3
CSF3R
CTSF
CTSG
CXCR1
CXCR2
CYBB
CYP4F3
DNASE1
DYSF
ELANE
ENTPD4
F3
FCAR
FCGR3B
FPR1
FPR2
G0S2
HMGB1
HPSE
IL1B
IL6
IRAK4
ITGAM
ITGB2
KCNJ15
KCNN3
LILRB2
MAPK1
MAPK3
MGAM
MME
MMP9
MPO
NCF1
NCF2
PADI4
PDE4B
S100A12
SIGLEC5
SLC22A4
SLC25A37
TECPR2
TNFRSF10C
VNN3
