# Supplementary material for: Enhanced T-cell activation and chemokine-associated function in CD14-positive cells from venous sinus blood in sub-acute cerebral venous sinus thrombosis
Source: Front Cell Dev Biol. 2024 Nov 13;12:1488005. doi: 10.3389/fcell.2024.1488005 (PMC11599252; doi:10.3389/fcell.2024.1488005)
Supplement: Supplementary file 3 [file Table1.xlsx]

## Sheet: Sheet1
Supplementary Table 1 Clinical characteristics of all patients
ID	Gender	Age	Onset time(Days)	mRS score on admission	Dizzyness	Headache	Blurred vision	Nausea and vomiting	Epilepsy	Weakness of the limbs	Location of the lesion	Balloon dilatation	Thrombectomy	Thrombolysis(urokinase)	mRS score at discharge
SA_CVST_CD14_1	Female	30	5	4	0	1	0	1	0	0	Superior sagittal sinus and right transverse sinus;	0	1	1	0
SA_CVST_CD14_2	Male	30	17	3	0	1	0	0	0	0	Superior sagittal sinus,right transverse sinus and sigmoid sinus;	0	1	1	1
SA_CVST_CD14_3	Female	38	2	4	0	1	0	1	1	0	Superior sagittal sinus,left transverse sinus and sigmoid sinus;	0	1	1	3
SA_CVST_CD14_4	Male	37	6	4	0	1	0	1	1	1	Superior sagittal sinus,left transverse sinus and sigmoid sinus;	0	1	1	3
SA_CVST_CD14_5	Male	36	8	3	0	1	1	1	0	0	Superior sagittal sinus and right transverse sinus;	0	1	1	0
SA_CVST_CD14_6	Female	23	5	3	0	1	0	1	0	0	Right transverse sinus and sigmoid sinus;	0	1	1	0
C_CVST_CD14_1	Male	17	365	3	0	1	1	1	1	0	Superior sagittal sinus and right transverse sinus;	1	0	0	1
C_CVST_CD14_2	Male	68	180	4	0	0	0	0	0	1	Straight sinus;	1	0	0	2
C_CVST_CD14_3	Female	46	365	2	0	0	1	0	0	0	Right transverse sinus and sigmoid sinus;	1	0	0	1
C_CVST_CD14_4	Male	45	240	2	1	0	0	0	0	0	Superior sagittal sinus and right transverse sinus;	1	0	0	0
IIH_CD14_1	Female	54	90	3	0	0	1	0	0	1	Right transverse sinus and sigmoid sinus;	1	0	0	1
IIH_CD14_2	Female	46	35	3	1	0	1	0	0	0	Right transverse sinus;	1	0	0	0
IIH_CD14_3	Female	39	300	3	0	1	1	0	0	0	Left sigmoid sinus;	1	0	0	0
IIH_CD14_4	Male	50	45	3	0	1	0	1	0	0	Left transverse sinus and sigmoid sinus;	1	0	0	0
IIH_CD14_5	Female	52	150	2	0	1	0	0	0	0	Right transverse sinus and sigmoid sinus;	1	0	0	2
IIH_CD14_6	Female	25	90	3	1	1	1	0	0	0	Left transverse sinus and sigmoid sinus;	1	0	0	0
IIH_CD14_7	Female	33	180	2	0	0	1	0	0	0	Left transverse sinus and sigmoid sinus;	1	0	0	1
IIH_CD14_8	Female	17	150	2	0	0	1	0	0	0	Right transverse sinus;	1	0	0	0
